# Supplementary material for: Hydroxychloroquine-induced cardiomyopathy: role of cardiac magnetic resonance for the diagnosis and follow-up of a very rare entity—a case report
Source: Eur Heart J Case Rep. 2024 Aug 30;8(8):ytae404. doi: 10.1093/ehjcr/ytae404 (PMC11362547; doi:10.1093/ehjcr/ytae404)
Supplement: ytae404_Supplementary_Data [file ytae404_supplementary_data.zip]

Archive with 3 entries (3 files):
- Video 2.mp4
- Video 3.mov
- Video 1.mp4
